# Supplementary material for: Characterising Ecosystem Composition, Structure and Function of Alternative Stable States in Temperate Forests of South‐Eastern Australia
Source: Glob Chang Biol. 2026 May 5;32:e70895. doi: 10.1111/gcb.70895 (PMC13140778; doi:10.1111/gcb.70895)
Supplement: Supplementary file 1 — Appendix S1: gcb70895‐sup‐0001‐Supinfo.zip. [file GCB-32-e70895-s001.zip]

Archive with 3 entries (3 files):
- gcb70895-sup-0002-FigureS1-S7-TableS2-S4@Heap_et_al_supplementary_REsubmission_cleancopy.docx
- gcb70895-sup-0003-FigureS1-S7-TableS2-S4@Heap_et_al_supplementary_REsubmission_trackchanges.docx
- gcb70895-sup-0001-FigureS1-S5-TableS2-S4@Heap_et_al_supplementary_Oct_2025.docx
